# Supplementary material for: Diagnosis and Classification of Pediatric Epilepsy in Sub-Saharan Africa: A Comprehensive Review
Source: J Clin Med. 2024 Oct 25;13(21):6396. doi: 10.3390/jcm13216396 (PMC11545903; doi:10.3390/jcm13216396)
Supplement: Supplementary file 1 [file jcm-13-06396-s001.zip]

Archive with 1 entries (1 files):
- jcm-3248538-supplementary.pdf
